# Supplementary material for: SamPler – a novel method for selecting parameters for gene functional annotation routines
Source: BMC Bioinformatics. 2019 Sep 5;20:454. doi: 10.1186/s12859-019-3038-4 (PMC6727554; doi:10.1186/s12859-019-3038-4)
Supplement: Supplementary file 2 — SamPler demonstration. Results obtained after applying SamPler procedure to 4 genome functional annotations. (XLSX 65 kb) [file 12859_2019_3038_MOESM2_ESM.xlsx]

## Sheet: Index
	Table S.1	Multi-Dimensional array of confusion matrices for thresholds versus parameters values. CA – correct annotations; CR – Correct rejections; IA – incorrect annotations; IR – incorrect rejections
	Table S.2	Example of a Multi-Dimensional array for the assessment of the best α value. The yellow and green fields on the curated annotation are the non-metabolic and metabolic genes, respectively. The light red and light green fields on merlin's annotation are the agreement between merlin and the curated annotation.
	Table S.3	Multi-Dimensional array of confusion matrices for thresholds versus α values. CA – correct annotations; CR – Correct rejections; IA – incorrect annotations; IR – incorrect rejections
	Table S.4	Precision, negative predictive value and accuracy of the different thresholds versus α values
	Table S.5	Analysis of the different curation ratio scores, thresholds and number of genes to be curated for each α value and an error of 5%
	Table S.6	SamPler proposals (α and thresholds) for genes annotated against UniProt/SwissProt (334), using 42 and 75 genes as standard of truth, for 100 %, 95 %, 85 % and 75 % precision and 100 %, 95 %, 85 % and 75 % NPV. These analyses were performed independently, assuming 100 % NPV for the precision analysis and vice-versa.
	Table S.7	SamPler proposals (α and thresholds) for genes annotated against UniProtKB (973), using 50 and 98 genes as standard of truth, for 100 %, 95 %, 85 % and 75 % precision and 100 %, 95 %, 85 % and 75 % NPV. These analyses were performed independently, assuming 100 % NPV for the precision analysis and vice-versa.
	Table S.8	SamPler proposals for α and thresholds for all genes (1307), using 50 and 100 genes as standard of truth, for 100 %, 95 %, 85 % and 75 % precision and 100 %, 95 %, 85 % and 75 % NPV. These analyses were performed independently, assuming 100 % NPV for the precision analysis and vice-versa.
	Table S.9	Complete calculation reports for S. thermophilus.
	Table S.10	Complete calculation reports for L. helveticus.
	Table S.11	Complete calculation reports for N. europaea.

## Sheet: Table S.1
			Parameters
			x2_1: P1=0.1; P2=0.2; Px=0.9		x2_2: P1=0.2; P2=0.2; Px=0.9		x2_n: …
	Threshold	t1	CA	IR	CA	IR	CA	IR
			IA	CR	IA	CR	IA	CR
		t2	CA	IR	CA	IR	CA	IR
			IA	CR	IA	CR	IA	CR
		tm	CA	IR	CA	IR	CA	IR
			IA	CR	IA	CR	IA	CR
	Where:	CA + IA + IR + CR = Sample size

## Sheet: Table S.2
						α
	initial score range			curated		0.1		0.2		0.3		0.4		0.5		0.6		0.7		0.8		0.9
		score	Locus	function	EC	score	EC	score	EC	score	EC	score	EC	score	EC	score	EC	score	EC	score	EC	score	EC
	0.0	0.05	LO0001	Glycosyl transferase, family 2		0.09	2.4.2.53	0.08	2.4.2.53	0.07	2.4.2.53	0.06	2.4.2.53	0.05	2.4.2.53	0.05	2.4.2.53	0.04	2.4.2.53	0.03	2.4.2.53	0.02	2.4.2.53
		0.02	LO0002	Uncharacterized protein		0	3.2.2.19	0.01	3.2.2.19	0.01	3.2.2.19	0.01	3.2.2.19	0.02	3.2.2.19	0.02	3.2.2.19	0.02	3.2.2.19	0.03	3.2.2.19	0.03	3.2.2.19
		0.01	LO0003	Uncharacterized protein		0	3.-.-.-	0	3.-.-.-	0	3.-.-.-	0	3.-.-.-	0.01	3.-.-.-	0.01	3.-.-.-	0.01	3.-.-.-	0.01	3.-.-.-	0.01	3.-.-.-
		0.05	LO0004	Uncharacterized protein		0.09	3.1.-.-	0.08	3.1.-.-	0.07	3.1.-.-	0.06	3.1.-.-	0.05	3.1.-.-	0.05	3.1.-.-	0.04	3.1.-.-	0.03	3.1.-.-	0.02	3.1.-.-
		0.05	LO0005	Periplasmic component of the Tol biopolymer transport system		0.09	3.4.11.6	0.08	3.4.11.6	0.07	3.4.11.6	0.06	3.4.11.6	0.05	3.4.11.6	0.05	3.4.11.6	0.04	3.4.11.6	0.03	3.4.11.6	0.02	3.4.11.6
	0.1	0.15	LO0006	Anaerobic nitric oxide reductase transcription regulator NorR	1.1.1.144	0.27	3.6.1.15	0.24	3.6.1.15	0.21	3.6.1.15	0.18	3.6.1.15	0.15	3.6.1.15	0.13	3.6.1.15	0.1	3.6.1.15	0.07	3.6.1.15	0.04	3.6.1.15
		0.16	LO0007	Glutathione S-transferase, C-terminal domain	1.8.-.-	0.26	2.5.1.18	0.24	2.5.1.18	0.21	2.5.1.18	0.19	2.5.1.18	0.16	2.5.1.18	0.14	2.5.1.18	0.11	2.5.1.18	0.09	2.5.1.18	0.06	2.5.1.18
		0.19	LO0008	Bifunctional NAD(P)H-hydrate repair enzyme Nnr	5.1.99.6	0.33	4.2.1.136	0.3	4.2.1.136	0.26	4.2.1.136	0.23	4.2.1.136	0.19	4.2.1.136	0.16	4.2.1.136	0.12	4.2.1.136	0.09	4.2.1.136	0.05	4.2.1.136
		0.13	LO0009	Ribonuclease TTHA0252	3.1.-.-	0.22		0.2		0.18		0.15		0.13		0.11		0.09		0.06		0.04
		0.18	LO0010	Uncharacterized oxidoreductase YciK	1.-.-.-	0.3		0.29		0.24		0.21		0.18		0.15		0.12		0.09		0.06
	0.2	0.2	LO0011	Putative Lon protease homolog	3.4.21.-	0.31	3.4.21.53	0.28	3.4.21.53	0.25	3.4.21.53	0.22	3.4.21.53	0.2	3.4.21.53	0.17	3.4.21.53	0.14	3.4.21.53	0.11	3.4.21.53	0.09	3.4.21.53
		0.27	LO0012	Aldolase	4.1.2.13	0.4	4.1.2.17	0.37	4.1.2.17	0.34	4.1.2.17	0.31	4.1.2.17	0.27	4.1.2.17	0.24	4.1.2.17	0.21	4.1.2.17	0.18	4.1.2.17	0.15	4.1.2.17
		0.28	LO0013	Spermidine/putrescine import ATP-binding protein PotA	3.6.3.31	0.49	3.6.3.25	0.44	3.6.3.25	0.39	3.6.3.25	0.21	3.6.3.25	0.28	3.6.3.25	0.24	3.6.3.-	0.21	3.6.3.-	0.17	3.6.3.-	0.14	3.6.3.-
		0.24	LO0014	Diguanylate cyclase/phosphodiesterase domain 2 (EAL)	3.1.4.52	0.39		0.35		0.32		0.28		0.24		0.21		0.17		0.13		0.1
		0.26	LO0015	Ribosomal RNA small subunit methyltransferase B	2.1.1.176	0.39	2.1.1.-	0.36	2.1.1.-	0.33	2.1.1.-	0.29	2.1.1.-	0.26	2.1.1.-	0.23	2.1.1.-	0.19	2.1.1.-	0.16	2.1.1.-	0.12	2.1.1.-
	0.3	0.39	LO0016	23S rRNA pseudouridine(2604) synthase	5.4.99.21	0.61	5.4.99.-	0.56	5.4.99.-	0.5	5.4.99.-	0.44	5.4.99.-	0.39	5.4.99.-	0.33	5.4.99.-	0.28	5.4.99.-	0.22	5.4.99.-	0.17	5.4.99.-
		0.33	LO0017	Histidine kinase	2.7.13.3	0.52		0.48		0.43		0.38		0.33		0.28		0.23		0.19		0.14
		0.37	LO0018	Serine--pyruvate aminotransferase	2.6.1.-	0.65		0.58		0.51		0.44		0.37	2.6.1.44	0.31	2.6.1.44	0.26	2.6.1.44	0.2	2.6.1.44	0.14	2.6.1.44
		0.38	LO0019	Rhodanese/cdc25 fold	2.8.1.1	0.61		0.55		0.5		0.44		0.38		0.33		0.27		0.21		0.16
		0.3	LO0020	Methionine import ATP-binding protein MetN	3.6.3.-	0.54	3.6.3.25	0.48	3.6.3.25	0.42	3.6.3.25	0.36	3.6.3.25	0.3	3.6.3.25	0.25	3.6.3.25	0.19	3.6.3.25	0.13	3.6.3.25	0.07	3.6.3.25
	0.4	0.4	LO0021	Sensor histidine kinase GlrK	2.7.13.3	0.69	2.7.3.-	0.62	2.7.3.-	0.55	2.7.3.-	0.47	2.7.3.-	0.4	2.7.3.-	0.33	2.7.3.-	0.26	2.7.3.-	0.19		0.16	2.7.13.3
		0.45	LO0022	Dolichyl-phosphate beta-D-mannosyltransferase	2.4.1.83	0.74		0.67		0.6		0.53		0.45		0.38		0.31		0.24		0.17
		0.44	LO0023	Ammonia monooxygenase subunit C	1.13.12.-	0.74		0.66		0.59		0.52		0.44		0.37		0.3		0.22		0.15
		0.4	LO0024	Acetylornithine aminotransferase	2.6.1.11	0.65	2.6.1.-	0.59	2.6.1.-	0.53	2.6.1.-	0.46	2.6.1.-	0.4	2.6.1.-	0.34	2.6.1.-	0.28	2.6.1.-	0.21	2.6.1.-	0.15	2.6.1.13
		0.4	LO0025	Nucleotidyl transferase	2.7.7.-	0.71		0.64		0.56		0.48		0.4		0.33		0.25		0.19	2.7.7.24	0.14
	0.5	0.56	LO0026	Single-stranded-DNA-specific exonuclease RecJ	3.1.-.-	0.84		0.77		0.7		0.63		0.56		0.49		0.42		0.35		0.28
		0.5	LO0027	Adenine DNA glycosylase	3.2.2.-	0.82		0.74		0.66		0.58		0.5		0.42		0.33		0.25		0.17
		0.53	LO0028	CAAX prenyl protease 1 homolog	3.4.24.84	0.75		0.7		0.64		0.59		0.53		0.47		0.42		0.36		0.31
		0.51	LO0029	Bifunctional protein GlmU	2.3.1.157, 2.7.7.23	0.79		0.72		0.65		0.58		0.51		0.44		0.37		0.3		0.23
		0.5	LO0030	Bifunctional protein FolD	3.5.4.9, 1.5.1.5	0.79		0.71		0.64		0.57		0.5		0.43		0.36		0.28		0.21
	0.6	0.65	LO0031	Exodeoxyribonuclease III:Exodeoxyribonuclease III xth	3.1.11.2	0.85		0.8		0.75		0.7		0.65		0.6		0.55		0.5		0.45
		0.63	LO0032	Adenosylmethionine-8-amino-7-oxononanoate aminotransferase	2.6.1.11	0.85	2.6.1.62	0.79	2.6.1.62	0.74	2.6.1.62	0.68	2.6.1.62	0.63	2.6.1.62	0.57	2.6.1.62	0.52	2.6.1.62	0.46	2.6.1.62	0.41	2.6.1.62
		0.62	LO0033	Protein-L-isoaspartate O-methyltransferase	2.1.1.77	0.85		0.79		0.73		0.67		0.62		0.56		0.5		0.44		0.39
		0.61	LO0034	D-alanyl-D-alanine carboxypeptidase	3.4.16.4	0.85		0.79		0.73		0.67		0.61		0.55		0.49		0.43		0.37
		0.68	LO0035	Lipid A export ATP-binding/permease protein MsbA	3.6.3.-	0.55		0.59		0.62		0.65		0.68		0.71		0.71		0.77		0.8
	0.7	0.7	LO0036	Anthranilate synthase component 2	4.1.3.27	0.86		0.82		0.78		0.74		0.7		0.66		0.61		0.57		0.53
		0.72	LO0037	Sensory transduction histidine kinases	2.7.13.3	0.87		0.83		0.79		0.75		0.72		0.68		0.64		0.6		0.57
		0.74	LO0038	ATP-dependent DNA helicase RecQ	3.6.4.12	0.64		0.67		0.69		0.72		0.74		0.77		0.79		0.82		0.84
		0.77	LO0039	DNA polymerase III subunit epsilon	2.7.7.7	0.88		0.85		0.82		0.79		0.76		0.73		0.7		0.67		0.67
		0.77	LO0040	CRISPR-associated endoribonuclease Cas2 1	3.1.-.-	0.76		0.77		0.77		0.77		0.77		0.77		0.78		0.78		0.78
	0.8	0.81	LO0041	CRISPR-associated endonuclease Cas1 1	3.1.-.-	0.77		0.78		0.79		0.8		0.81		0.82		0.83		0.84		0.85
		0.83	LO0042	CRISPR-associated endoribonuclease Cas2 2	3.1.-.-	0.78		0.79		0.8		0.81		0.83		0.84		0.85		0.87		0.88
		0.87	LO0043	ATP synthase subunit alpha	3.6.3.14	0.9		0.89		0.88		0.87		0.87		0.86		0.85		0.84		0.84
		0.86	LO0044	ATP synthase subunit beta	3.6.3.14	0.9		0.89		0.88		0.87		0.86		0.85		0.85		0.84		0.83
		0.88	LO0045	Holliday junction ATP-dependent DNA helicase RuvB	3.6.4.12	0.9		0.89		0.89		0.88		0.88		0.87		0.87		0.86		0.86
	0.9	0.94	LO0046	DNA polymerase III subunit beta	2.7.7.7	0.91		0.92		0.92		0.93		0.94		0.94		0.95		0.96		0.96
		0.94	LO0047	DNA gyrase subunit B	5.99.1.3	0.91		0.92		0.93		0.93		0.94		0.95		0.96		0.96		0.97
		0.95	LO0048	Indole-3-glycerol phosphate synthase	4.1.1.48	0.91		0.92		0.93		0.94		0.95		0.96		0.97		0.98		0.99
		0.94	LO0049	Anthranilate phosphoribosyltransferase	2.4.2.18	0.91		0.92		0.92		0.93		0.94		0.94		0.95		0.96		0.96
		0.95	LO0050	Phosphoribosylformylglycinamidine synthase	6.3.5.3	0.91		0.92		0.93		0.94		0.95		0.96		0.97		0.98		0.99

## Sheet: Table S.3
			α
			0.1		0.2		0.3		0.4		0.5		0.6		0.7		0.8		0.9
	Threshold	0.1	34	0	34	0	33	0	34	0	33	0	32	0	31	1	30	5	30	7
			11	5	11	5	12	5	11	5	12	5	13	5	13	5	10	5	8	5
		0.2	34	0	34	0	32	1	33	3	31	5	30	6	29	9	27	14	23	21
			11	5	11	5	12	5	9	5	9	5	9	5	7	5	4	5	1	5
		0.3	33	3	32	5	31	6	30	8	30	10	28	12	26	18	22	22	20	24
			9	5	8	5	8	5	7	5	5	5	5	5	1	5	1	5	1	5
		0.4	30	8	30	9	30	10	29	12	27	15	24	20	21	23	19	25	17	27
			7	5	6	5	5	5	4	5	3	5	1	5	1	5	1	5	1	5
		0.5	30	10	29	12	29	12	26	18	24	20	19	25	18	26	17	28	16	29
			5	5	4	5	4	5	1	5	1	5	1	5	1	5	0	5	0	5
		0.6	28	13	26	17	25	19	20	24	19	25	17	28	16	29	15	30	14	31
			4	5	2	5	1	5	1	5	1	5	0	5	0	5	0	5	0	5
		0.7	25	19	22	22	18	26	16	29	15	30	14	31	14	31	13	32	13	32
			1	5	1	5	1	5	0	5	0	5	0	5	0	5	0	5	0	5
		0.8	16	28	12	33	10	35	11	34	10	35	10	35	10	35	11	34	12	33
			1	5	0	5	0	5	0	5	0	5	0	5	0	5	0	5	0	5
		0.9	8	37	5	40	5	40	5	40	5	40	5	40	5	40	5	40	5	40
			0	5	0	5	0	5	0	5	0	5	0	5	0	5	0	5	0	5
	Single-Confusion Matrix
	CA	IR
	IA	CR

## Sheet: Table S.4
	Threshold	0.1			0.2			0.3			0.4			0.5			0.6			0.7			0.8			0.9
		Precision	NPV	Accuracy	Precision	NPV	Accuracy	Precision	NPV	Accuracy	Precision	NPV	Accuracy	Precision	NPV	Accuracy	Precision	NPV	Accuracy	Precision	NPV	Accuracy	Precision	NPV	Accuracy	Precision	NPV	Accuracy
	0.1	0.7556	1	0.78	0.7556	1	0.78	0.7333	1	0.76	0.7556	1	0.78	0.7333	1	0.76	0.7111	1	0.74	0.7045	0.8333	0.72	0.75	0.5	0.7	0.7895	0.4167	0.7
	0.2	0.7556	1	0.78	0.7556	1	0.78	0.7273	0.8333	0.74	0.7857	0.625	0.76	0.775	0.5	0.72	0.7692	0.4545	0.7	0.8056	0.3571	0.68	0.871	0.2632	0.64	0.9583	0.8077	0.56
	0.3	0.7857	0.625	0.76	0.8	0.5	0.74	0.7949	0.4545	0.72	0.8108	0.3846	0.7	0.8571	0.3333	0.7	0.8485	0.2941	0.66	0.963	0.2174	0.62	0.9565	0.1852	0.54	0.9524	0.1724	0.5
	0.4	0.8108	0.3846	0.7	0.8333	0.3571	0.7	0.8571	0.3333	0.7	0.8788	0.2941	0.68	0.9	0.25	0.64	0.96	0.2	0.58	0.9545	0.1786	0.52	0.95	0.1667	0.48	0.9444	0.1563	0.44
	0.5	0.8571	0.3333	0.7	0.8788	0.2941	0.68	0.8788	0.2941	0.68	0.963	0.2174	0.62	0.96	0.2	0.58	0.95	0.1667	0.48	0.9474	0.1613	0.46	1	0.1515	0.44	1	0.1471	0.42
	0.6	0.875	0.2778	0.66	0.9286	0.2273	0.62	0.9615	0.2083	0.6	0.9524	0.1724	0.5	0.95	0.1667	0.48	1	0.1515	0.44	1	0.1471	0.42	1	0.1429	0.4	1	0.1389	0.38
	0.7	0.9615	0.2083	0.6	0.9565	0.1852	0.54	0.9474	0.1613	0.46	1	0.1471	0.42	1	0.1429	0.4	1	0.1389	0.38	1	0.1389	0.38	1	0.1351	0.36	1	0.1351	0.36
	0.8	0.9412	0.1515	0.42	1	0.1316	0.34	1	0.125	0.3	1	0.1282	0.32	1	0.125	0.3	1	0.125	0.3	1	0.125	0.3	1	0.1282	0.32	1	0.1316	0.34
	0.9	1	0.119	0.26	1	0.1111	0.2	1	0.1111	0.2	1	0.1111	0.2	1	0.1111	0.2	1	0.1111	0.2	1	0.1111	0.2	1	0.1111	0.2	1	0.1111	0.2
	average	--	--	0.629	--	--	0.598	--	--	0.573	--	--	0.553	--	--	0.531	--	--	0.498	--	--	0.478	--	--	0.453	--	--	0.433

## Sheet: Table S.5
	alpha	0.1	0.2	0.3	0.4	0.5	0.6	0.7	0.8	0.9
	accuracy	0.629	0.598	0.573	0.553	0.531	0.498	0.478	0.453	0.433
	upper threshold	0.7	0.7	0.6	0.5	0.5	0.4	0.3	0.3	0.2
	above the Upper Threshold	599	556	592	619	574	607	656	594	645
	lower threshold	0.2	0.2	0.1	0.1	0.1	0.1	0	0	0
	below the Lower Threshold	94	94	26	26	27	88	0	0	0
	number of genes to be curated	301	344	376	349	393	299	338	400	349
	percentage of genes to be curated	0.302817	0.346076	0.37827	0.351107	0.395372	0.300805	0.34004	0.402414	0.351107
	curation ratio score	2.07716	1.72794	1.51479	1.57502	1.34304	1.65556	1.40572	1.1257	1.23324

## Sheet: Table S.6
		334 genes
		metric		1					0.95					0.85					0.75
			Sample	1	2	3	Av	STD	1	2	3	Av	STD	1	2	3	Av	STD	1	2	3	Av	STD
	42 genes	precision	errors	0	0	0	0	0	0	0	0	0	0	27	36	39	34	6.245	48	44	54	48.6667	5.03322
			accepted	220	247	241	236	14.1774	220	247	241	236	14.1774	291	285	294	290	4.58258	316	300	323	313	11.7898
			alpha	0.9	0.9	0.8	0.866667	0.057735	0.9	0.9	0.8	0.866667	0.057735	0.4	0.9	0.5	0.6	0.264575	0.3	0.8	0.3	0.466667	0.288675
			threshold	0.9	0.8	0.8	0.833333	0.057735	0.9	0.8	0.8	0.833333	0.057735	0.5	0.6	0.5	0.533333	0.057735	0.4	0.5	0.3	0.4	0.1
		NPV	errors	0	0	0	0	0	0	0	0	0	0	0	0	0	0	0	0	0	0	0	0
			rejected	3	3	3	3	0	3	3	3	3	0	3	3	3	3	0	3	3	3	3	0
			alpha	0.9	0.9	0.8	0.866667	0.057735	0.9	0.9	0.8	0.866667	0.057735	0.9	0.9	0.8	0.866667	0.057735	0.9	0.9	0.8	0.866667	0.057735
			threshold	0.2	0.2	0.2	0.2	3.39935e-17	0.2	0.2	0.2	0.2	3.39935e-17	0.2	0.2	0.2	0.2	3.39935e-17	0.2	0.2	0.2	0.2	3.39935e-17
			effective precision	1	1	1	1	0	1	1	1	1	0	0.907216	0.873684	0.867347	0.882759	0.0214249	0.848101	0.853333	0.832817	0.844515	0.0106605
			efective NPV	1	1	1	1	0	1	1	1	1	0	1	1	1	1	0	1	1	1	1	0
		metric		1					0.95					0.85					0.75
			Sample	1	2	3	Av	STD	1	2	3	Av	STD	1	2	3	Av	STD	1	2	3	Av	STD
	75 genes	precision	errors	0	0	0	0	0	7	7	0	4.66667	4.04145	14	16	19	16.3333	2.51661	44	42	44	43.3333	1.1547
			accepted	220	211	220	217	5.19615	228	228	220	225.333	4.6188	247	251	261	253	7.2111	319	316	319	318	1.73205
			alpha	0.9	0.8	0.9	0.866667	0.057735	0.7	0.7	0.9	0.766667	0.11547	0.9	0.6	0.7	0.733333	0.152753	0.5	0.3	0.5	0.433333	0.11547
			threshold	0.9	0.9	0.9	0.9	0	0.8	0.8	0.9	0.833333	0.057735	0.8	0.7	0.7	0.733333	0.057735	0.4	0.4	0.4	0.4	6.7987e-17
		NPV	errors	0	0	0	0	0	0	0	0	0	0	0	0	0	0	0	0	0	0	0	0
			rejected	3	3	3	3	0	3	3	3	3	0	3	3	3	3	0	3	3	3	3	0
			alpha	0.9	0.8	0.9	0.866667	0.057735	0.9	0.8	0.9	0.866667	0.057735	0.9	0.8	0.9	0.866667	0.057735	0.9	0.8	0.9	0.866667	0.057735
			threshold	0.2	0.2	0.2	0.2	3.39935e-17	0.2	0.2	0.2	0.2	3.39935e-17	0.2	0.2	0.2	0.2	3.39935e-17	0.2	0.2	0.2	0.2	3.39935e-17
			effective precision	1	1	1	1	0	0.969298	0.969298	1	0.97929	0.0177257	0.94332	0.936255	0.927203	0.935441	0.00807878	0.862069	0.867089	0.862069	0.863732	0.00289809
			efective NPV	1	1	1	1	0	1	1	1	1	0	1	1	1	1	0	1	1	1	1	0

## Sheet: Table S.7
		973 genes
		metric		1					0.95					0.85					0.75
			Sample	1	2	3	Av	STD	1	2	3	Av	STD	1	2	3	Av	STD	1	2	3	Av	STD
	50 genes	precision	errors	0	0	0	0	0	0	0	0	0	0	14	8	0	7.33333	7.02377	32	13	24	23	9.53939
			accepted	178	177	180	178.333	1.52753	178	177	180	178.333	1.52753	199	186	180	188.333	9.71253	224	198	212	211.333	13.0128
			alpha	0.7	0.9	0.6	0.733333	0.152753	0.7	0.9	0.6	0.733333	0.152753	0.7	0.9	0.6	0.733333	0.152753	0.9	0.9	0.6	0.8	0.173205
			threshold	0.7	0.7	0.7	0.7	1.35974e-16	0.7	0.7	0.7	0.7	1.35974e-16	0.5	0.5	0.7	0.566667	0.11547	0.3	0.4	0.5	0.4	0.1
		NPV	errors	0	0	0	0	0	67	67	66	66.6667	0.57735	75	78	77	76.6667	1.52753	78	78	78	78	0
			rejected	704	679	143	508.667	316.923	705	705	704	704.667	0.57735	723	726	725	724.667	1.52753	726	726	726	726	0
			alpha	0.7	0.9	0.6	0.733333	0.152753	0.9	0.9	0.7	0.833333	0.11547	0.6	0.9	0.8	0.766667	0.152753	0.9	0.9	0.9	0.9	0
			threshold	0.5	0.3	0.3	0.366667	0.11547	0.4	0.4	0.5	0.433333	0.057735	0.7	0.7	0.7	0.7	1.35974e-16	0.7	0.7	0.7	0.7	1.35974e-16
			effective precision	1	1	1	1	0	1	1	1	1	0	0.929648	0.956989	1	0.961062	0.0354655	0.857143	0.934343	0.886792	0.891167	0.0389447
			efective NPV	1	1	1	1	0	0.904965	0.904965	0.90625	0.905393	0.000742161	0.896266	0.892562	0.893793	0.894204	0.00188614	0.892562	0.892562	0.892562	0.892562	0
		metric		1					0.95					0.85					0.75
			Sample	1	2	3	Av	STD	1	2	3	Av	STD	1	2	3	Av	STD	1	2	3	Av	STD
	98 genes	precision	errors	0	0	0	0	0	4	0	0	1.33333	2.3094	7	4	8	6.33333	2.08167	62	14	32	36	24.2487
			accepted	161	158	166	161.667	4.04145	175	158	166	166.333	8.5049	184	180	186	183.333	3.05505	264	199	224	229	32.7872
			alpha	0.7	0.6	0.9	0.733333	0.152753	0.4	0.6	0.9	0.633333	0.251661	0.4	0.6	0.9	0.633333	0.251661	0.7	0.7	0.9	0.766667	0.11547
			threshold	0.9	0.9	0.9	0.9	0	0.8	0.9	0.9	0.866667	0.057735	0.7	0.7	0.5	0.633333	0.11547	0.4	0.5	0.3	0.4	0.1
		NPV	errors	0	0	0	0	0	67	48	0	38.3333	34.5302	78	75	75	76	1.73205	88	88	88	88	0
			rejected	639	143	529	437	260.484	705	639	529	624.333	88.9119	726	721	721	722.667	2.88675	737	737	737	737	0
			alpha	0.7	0.6	0.9	0.733333	0.152753	0.9	0.7	0.9	0.833333	0.11547	0.9	0.9	0.9	0.9	0	0.9	0.9	0.9	0.9	0
			threshold	0.4	0.2	0.2	0.266667	0.11547	0.4	0.4	0.2	0.333333	0.11547	0.7	0.6	0.6	0.633333	0.057735	0.9	0.9	0.9	0.9	0
			effective precision	1	1	1	1	0	0.977143	1	1	0.991984	0.0131966	0.961957	0.977778	0.956989	0.965455	0.0108562	0.765152	0.929648	0.857143	0.842795	0.0824405
			efective NPV	1	1	1	1	0	0.904965	0.924883	1	0.938601	0.0501183	0.892562	0.895978	0.895978	0.894834	0.00197213	0.880597	0.880597	0.880597	0.880597	0
	Example in the manuscript

## Sheet: Table S.8
		1307 genes
		metric		1					0.95					0.85					0.75
			Sample	1	2	3	Av	STD	1	2	3	Av	STD	1	2	3	Av	STD	1	2	3	Av	STD
	50 genes	precision	errors	0	0	0	0	0	0	0	0	0	0	88	0	4	30.6667	49.6924	213	11	34	86	110.585
			accepted	329	359	375	354.333	23.3524	329	359	375	354.333	23.3524	550	359	386	431.667	103.365	705	401	467	524.333	159.904
			alpha	0.5	0.7	0.8	0.666667	0.152753	0.5	0.7	0.8	0.666667	0.152753	0.9	0.7	0.9	0.833333	0.11547	0.9	0.7	0.9	0.833333	0.11547
			threshold	0.9	0.9	0.9	0.9	0	0.9	0.9	0.9	0.9	0	0.3	0.9	0.9	0.7	0.34641	0.2	0.8	0.6	0.533333	0.305505
		NPV	errors	0	0	0	0	0	45	26	45	38.6667	10.9697	153	150	94	132.333	33.2315	153	176	153	160.667	13.2791
			rejected	606	282	188	358.667	219.293	611	532	611	584.667	45.6107	823	817	748	796	41.6773	823	851	823	832.333	16.1658
			alpha	0.5	0.7	0.8	0.666667	0.152753	0.8	0.9	0.8	0.833333	0.057735	0.8	0.9	0.8	0.833333	0.057735	0.8	0.9	0.8	0.833333	0.057735
			threshold	0.5	0.3	0.2	0.333333	0.152753	0.3	0.2	0.3	0.266667	0.057735	0.8	0.8	0.5	0.7	0.173205	0.8	0.9	0.8	0.833333	0.057735
			effective precision	1	1	1	1	0	1	1	1	1	0	0.951128	1	0.989637	0.976507	0.0257516	0.697872	0.972569	0.927195	0.835982	0.147256
			efective NPV	1	1	1	1	0	0.92635	0.951128	0.92635	0.933865	0.0143053	0.814095	0.816401	0.874332	0.833752	0.0341313	0.814095	0.793184	0.814095	0.806968	0.0120726
		metric		1					0.95					0.85					0.75
			Sample	1	2	3	Av	STD	1	2	3	Av	STD	1	2	3	Av	STD	1	2	3	Av	STD
	100 genes	precision	errors	0	0	0	0	0	11	14	0	8.33333	7.37111	23	31	88	47.3333	35.4448	48	69	213	110	89.8165
			accepted	359	375	386	373.333	13.5769	401	414	386	400.333	14.0119	439	463	550	484	58.4038	497	527	705	576.333	112.434
			alpha	0.7	0.8	0.9	0.8	0.1	0.7	0.8	0.9	0.8	0.1	0.7	0.8	0.9	0.8	0.1	0.7	0.8	0.9	0.8	0.1
			threshold	0.9	0.9	0.9	0.9	0	0.8	0.8	0.9	0.833333	0.057735	0.7	0.6	0.3	0.533333	0.208167	0.5	0.4	0.2	0.366667	0.152753
		NPV	errors	0	0	0	0	0	56	75	64	65	9.53939	153	127	95	125	29.0517	187	150	150	162.333	21.362
			rejected	119	611	319	349.667	247.429	652	719	687	686	33.5112	823	790	751	788	36.0416	862	817	817	832	25.9808
			alpha	0.7	0.8	0.9	0.8	0.1	0.7	0.9	0.9	0.833333	0.11547	0.8	0.9	0.9	0.866667	0.057735	0.7	0.9	0.9	0.833333	0.11547
			threshold	0.2	0.3	0.2	0.233333	0.057735	0.4	0.4	0.3	0.366667	0.057735	0.8	0.7	0.5	0.666667	0.152753	0.4	0.8	0.8	0.666667	0.23094
			effective precision	1	1	1	1	0	0.972569	0.966184	1	0.979184	0.0179666	0.947608	0.933045	0.84	0.902204	0.0583796	0.903421	0.86907	0.697872	0.809138	0.110105
			efective NPV	1	1	1	1	0	0.91411	0.895688	0.906841	0.905248	0.00927897	0.814095	0.839241	0.873502	0.841371	0.0298199	0.783063	0.816401	0.816401	0.804888	0.0192482

## Sheet: Table S.9
		Steptococcus thermophilus LMD-9					Sample size: 50
	alpha	0.1	0.2	0.3	0.4	0.5	0.6	0.7	0.8	0.9
	upper threshold	0.8	0.8	0.7	0.6	0.6	0.5	0.5	0.4	0.3
	above UT	496	384	453	510	447	484	448	476	496
	lower threshold	0.2	0.2	0.2	0.2	0.1	0.1	0.1	0.1	0
	below LT	19	18	19	21	13	16	17	23	0
	total for curation	347	460	390	331	402	362	397	363	366
	% for curation	0.4	0.53	0.45	0.38	0.47	0.42	0.46	0.42	0.42
	accuracy	0.696	0.687	0.696	0.691	0.684	0.689	0.696	0.691	0.684
	curation ratio score	1.73	1.29	1.54	1.8	1.47	1.64	1.51	1.64	1.61
	Precision 100		NPV 100

[truncated: 2 more sheets: Table S.10, Table S.11]
